# Supplementary material for: Viability Analysis and High-Content Live-Cell Imaging for Drug Testing in Prostate Cancer Xenograft-Derived Organoids
Source: Cells. 2023 May 12;12(10):1377. doi: 10.3390/cells12101377 (PMC10216787; doi:10.3390/cells12101377)
Supplement: Supplementary file 1 [file cells-12-01377-s001.zip]

Archive with 1 entries (1 files):
- cells-2386019-supplementary.pdf
